# Supplementary material for: Research on quality evaluation of innovation and entrepreneurship education for college students based on random forest algorithm and logistic regression model
Source: PeerJ Comput Sci. 2023 Apr 17;9:e1329. doi: 10.7717/peerj-cs.1329 (PMC10280670; doi:10.7717/peerj-cs.1329)
Supplement: Supplemental Information 1 [file peerj-cs-09-1329-s001.zip]

Archive with 7 entries (5 files):
- Supplementary_file/.ipynb_checkpoints/
- Supplementary_file/.ipynb_checkpoints/Untitled-checkpoint.ipynb
- Supplementary_file/Quality evaluation of innovation and entrepreneurship education in colleges and universities.xlsx
- Supplementary_file/Untitled.ipynb
- Supplementary_file/code.docx
- Supplementary_file/code.py
- Supplementary_file/
