# Supplementary material for: Research on quality evaluation of innovation and entrepreneurship education for college students based on random forest algorithm and logistic regression model
Source: PeerJ Comput Sci. 2023 Apr 17;9:e1329. doi: 10.7717/peerj-cs.1329 (PMC10280670; doi:10.7717/peerj-cs.1329)
Supplement: Supplemental Information 1 [file peerj-cs-09-1329-s001.zip › Supplementary_file/Untitled.ipynb]

# %% [code]
import pandas as pd
import numpy as np

# %% [code]
df = pd.read_excel('高校创新创业教育质量评价.xlsx')
df.head(5)

# %% [code]
df=df.drop(columns=['序号','所用时间','来源','来源详情','来自IP','1、你的在读学校','2、就读专业类别'])
df.head(5)

# %% [code]
replace_dict={'强烈反对':1,'不同意':2,'中立':3,'同意':4,'非常同意':5}
df=df.replace({'3、课程设计—创业教育的资源、内容和材料是完整的':replace_dict,'3、教学方法是一致的':replace_dict,'3、创业教育方法的培训和实践是非常好的':replace_dict,'3、课程内容与专业课程有较好的相关性':replace_dict,'3、该课程具有全球竞争力':replace_dict,
              '4、培训和技能的丰富—适当和相关的培训被纳入专业活动':replace_dict,'4、由合格的培训师对学生进行培训':replace_dict,'5、资源—提供充足的智能房、工作空间、项目开发平台、活动室等资源':replace_dict,'5、信息和通信技术工具的使用':replace_dict,'5、财务政策和创业教育活动的支持':replace_dict,
              '6、教师人才培养—优秀的教师':replace_dict,'6、教师教育与教育文化的发展':replace_dict,'6、足够多的教师':replace_dict,'6、所有学科都有教师':replace_dict,'6、教师的经验和研究能力':replace_dict,'7、创业环境—创业基地':replace_dict,'7、举办研讨会、客座讲座、专题讨论会、竞赛、研讨会、会议和外联活动':replace_dict})
df.head(5)

# %% [code]
df_Q1=df.iloc[:,0:5]
# df_Q1['Q1']=df_Q1.sum(axis=1)/15
Q1=df_Q1.sum(axis=1)/15
df_Q1

# %% [code]
df_Q2=df.iloc[:,5:7]
Q2=df_Q2.sum(axis=1)/15
df_Q2

# %% [code]
df_Q3=df.iloc[:,7:10]
Q3=df_Q3.sum(axis=1)/15
df_Q3

# %% [code]
df_Q4=df.iloc[:,10:15]
Q4=df_Q4.sum(axis=1)/15
df_Q4

# %% [code]
df_Q5=df.iloc[:,15:17]
Q5=df_Q5.sum(axis=1)/15
df_Q5

# %% [code]
# 特征工程：归一化处理
from sklearn.preprocessing import StandardScaler

standardScaler1 = StandardScaler()
standardScaler1.fit(df_Q1)
df_Q1 = standardScaler1.transform(df_Q1)

standardScaler2 = StandardScaler()
standardScaler2.fit(df_Q2)
df_Q2 = standardScaler2.transform(df_Q2)

standardScaler3 = StandardScaler()
standardScaler3.fit(df_Q3)
df_Q3 = standardScaler3.transform(df_Q3)

standardScaler4 = StandardScaler()
standardScaler4.fit(df_Q4)
df_Q4 = standardScaler4.transform(df_Q4)

standardScaler5 = StandardScaler()
standardScaler5.fit(df_Q5)
df_Q5 = standardScaler5.transform(df_Q5)

# %% [code]
# 划分数据集
from sklearn.model_selection import train_test_split


train_X1,test_X1,train_y1,test_y1 = train_test_split(df_Q1,Q1,test_size=0.2,random_state=3)
train_X2,test_X2,train_y2,test_y2 = train_test_split(df_Q2,Q2,test_size=0.2,random_state=3)
train_X3,test_X3,train_y3,test_y3 = train_test_split(df_Q3,Q3,test_size=0.2,random_state=3)
train_X4,test_X4,train_y4,test_y4 = train_test_split(df_Q4,Q4,test_size=0.2,random_state=3)
train_X5,test_X5,train_y5,test_y5 = train_test_split(df_Q5,Q5,test_size=0.2,random_state=3)

# %% [code]
# 【随机森林】
from sklearn.ensemble import RandomForestClassifier
from sklearn.metrics import classification_report
from sklearn.metrics import accuracy_score

rf1 = RandomForestClassifier(oob_score=True)
rf1.fit(train_X1,train_y1.astype('string'))
rf_pred_y1 = rf1.predict(test_X1)
print('训练集准确率：',rf1.score(train_X1,train_y1.astype('string')))
print('测试集准确率：',rf1.score(test_X1,test_y1.astype('string')))
print('准确率：',accuracy_score(test_y1.astype('string'),rf_pred_y1))
print(classification_report(test_y1.astype('string'),rf_pred_y1))

# %% [code]
rf2 = RandomForestClassifier(oob_score=True)
rf2.fit(train_X2,train_y2.astype('string'))
rf_pred_y2 = rf2.predict(test_X2)
print('训练集准确率：',rf2.score(train_X2,train_y2.astype('string')))
print('测试集准确率：',rf2.score(test_X2,test_y2.astype('string')))
print('准确率：',accuracy_score(test_y2.astype('string'),rf_pred_y2))
print(classification_report(test_y2.astype('string'),rf_pred_y2))

# %% [code]
rf3 = RandomForestClassifier(oob_score=True)
rf3.fit(train_X3,train_y3.astype('string'))
rf_pred_y3 = rf3.predict(test_X3)
print('训练集准确率：',rf3.score(train_X3,train_y3.astype('string')))
print('测试集准确率：',rf3.score(test_X3,test_y3.astype('string')))
print('准确率：',accuracy_score(test_y3.astype('string'),rf_pred_y3))
print(classification_report(test_y3.astype('string'),rf_pred_y3))

# %% [code]
rf4 = RandomForestClassifier(oob_score=True)
rf4.fit(train_X4,train_y4.astype('string'))
rf_pred_y4 = rf4.predict(test_X4)
print('训练集准确率：',rf4.score(train_X4,train_y4.astype('string')))
print('测试集准确率：',rf4.score(test_X4,test_y4.astype('string')))
print('准确率：',accuracy_score(test_y4.astype('string'),rf_pred_y4))
print(classification_report(test_y4.astype('string'),rf_pred_y4))

# %% [code]
rf5 = RandomForestClassifier(oob_score=True)
rf5.fit(train_X5,train_y5.astype('string'))
rf_pred_y5 = rf5.predict(test_X5)
print('训练集准确率：',rf5.score(train_X5,train_y5.astype('string')))
print('测试集准确率：',rf5.score(test_X5,test_y5.astype('string')))
print('准确率：',accuracy_score(test_y5.astype('string'),rf_pred_y5))
print(classification_report(test_y5.astype('string'),rf_pred_y5))

# %% [code]
df_new=pd.concat([Q1,Q2,Q3,Q4,Q5],axis=1)
df_new.rename(columns={0:'Q1',1:'Q2',2:'Q3',3:'Q4',4:'Q5'},inplace=True)
df_new

# %% [code]
TQE=df_new.sum(axis=1)/5
TQE.loc[TQE>=0.6]=1
TQE.loc[TQE<0.6]=0
TQE

# %% [code]
standardScaler = StandardScaler()
standardScaler.fit(df_new)
df_new = standardScaler.transform(df_new)

train_X,test_X,train_y,test_y = train_test_split(df_new,TQE,test_size=0.2,random_state=3)

# %% [code]
# 【逻辑回归模型--默认参数】
from sklearn.linear_model import LogisticRegression
# 预估器
log_reg = LogisticRegression()
# 训练模型
log_reg.fit(train_X,train_y)
# 预测数据
log_pred_y = log_reg.predict(test_X)

# %% [code]
# 评估模型
train_score = log_reg.score(train_X,train_y)
test_score = log_reg.score(test_X,test_y)
print('训练集准确率：',train_score)
print('测试集准确率：',test_score)
print(classification_report(test_y,log_pred_y))
